# Supplementary material for: Reconciling species diversity in a tropical plant clade (Canarium, Burseraceae)
Source: PLoS One. 2018 Jun 15;13(6):e0198882. doi: 10.1371/journal.pone.0198882 (PMC6003679; doi:10.1371/journal.pone.0198882)
Supplement: S1 Table — (CSV) [file pone.0198882.s005.csv]

Genus	species_sensu_Daly	Herbarium	Accession	DNA_(ng/uL)	Loci_min4_All	Loci_min4	Loci_min10	Loci_min20	Loci_min30no
Canarium	bengalense	NYBG	D13852	38.9	13687	13704	10661	9126	nan
Canarium	betamponae	NYBG	SF175	42.6	69099	69131	58085	42457	17460
Canarium	betamponae	NYBG	SF328	63	80219	80255	63960	43052	17454
Canarium	boivinii	NYBG	D12962	15.4	1981	nan	nan	nan	nan
Canarium	compressum	NYBG	D13090	29.8	27541	27569	25231	21750	14599
Canarium	compressum	NYBG	D13097	75.4	81399	81430	65918	43788	17537
Canarium	egregium	NYBG	D13103	13.1	26359	26377	24078	21136	14419
Canarium	elegans	NYBG	D12963	28.4	10141	10154	9264	7994	6453
Canarium	ferrugineum	NYBG	D13053	23	21812	21837	20515	17755	12876
Canarium	ferrugineum	NYBG	SF172	41	64881	64923	54780	41730	17585
Canarium	ferrugineum	NYBG	SF343	31.8	894	nan	nan	nan	nan
Canarium	galokense	NYBG	D13101	29.7	2860	2870	2618	2315	2115
Canarium	galokense	NYBG	SF155	28.6	53298	53334	47608	38478	17545
Canarium	globosum	NYBG	SF200	10.2	42029	42061	37261	31375	16789
Canarium	globosum	NYBG	SF209	11.5	28325	28357	25258	21699	14183
Canarium	indicum	NYBG	D13374	60.9	56701	56732	42046	32817	nan
Canarium	lamianum	NYBG	D13063	36	28227	28257	26459	22846	15213
Canarium	lamianum	NYBG	SF160	39	2856	2862	2685	2397	2058
Canarium	lamianum	NYBG	SF327	15.5	72815	72852	62352	43655	17556
Canarium	longistipulatum	NYBG	D12950	9.59	44861	44899	39590	32823	17240
Canarium	madagascariense	NYBG	D13091	11.2	1059	nan	nan	nan	nan
Canarium	multiflorum	NYBG	D14477	141	61515	61545	52170	41153	17565
Canarium	multiflorum	NYBG	D14478	95.8	97836	97871	68689	44801	17532
Canarium	multiflorum	NYBG	D14480	77.6	70588	70615	57691	42523	17522
Canarium	multiflorum	NYBG	D14485	72	51841	51875	45308	37649	17423
Canarium	multiflorum	NYBG	D14501	88.6	49981	50004	40529	33205	16504
Canarium	multiflorum	NYBG	D14513	126	39505	39531	33134	27915	14872
Canarium	multinervis	NYBG	D14482	76.6	69750	69775	59284	42840	17393
Canarium	multinervis	NYBG	D14483	55.4	71352	71375	58884	42095	17347
Canarium	multinervis	NYBG	D14492	44.6	1272	nan	nan	nan	nan
Canarium	ntidifolium	NYBG	4304	6.86	7	nan	nan	nan	nan
Canarium	obtusifolium	NYBG	SF224	13.6	81039	81067	65845	43851	17532
Canarium	obtusifolium	NYBG	SF228	38.2	82338	82371	65808	43642	17506
Canarium	odontophyllum	NYBG	SFC1988	20.4	51364	51391	42588	32067	nan
Canarium	ovatum	NYBG	D14269	39.5	79114	79137	54504	36853	nan
Canarium	pilicarpum	NYBG	5573	13.9	37672	37705	34743	29515	16912
Canarium	pilicarpum	NYBG	D13052	38.6	75316	75357	61961	43535	17559
Canarium	planifolium	NYBG	SF153	42.9	9269	9286	8557	7502	6101
Canarium	planifolium	NYBG	SF164	61.4	69764	69801	58934	42601	17502
Canarium	pulchrebracteatum	NYBG	D14528	48.6	26587	26615	23497	20059	13179
Canarium	pulchrebracteatum	NYBG	SF276	13.7	82961	83000	65995	44172	17569
Canarium	pulchrebracteatum	NYBG	SF286	54.6	78681	78722	63251	43774	17546
Canarium	scholasticum	NYBG	D13075	8.64	4096	4104	3820	3340	2920
Canarium	scholasticum	NYBG	SF197	89.6	82914	82936	65808	43731	17534
Canarium	scholasticum	NYBG	SF301	40.2	785	nan	nan	nan	nan
Canarium	velutinifolium	NYBG	D14504	106	77524	77560	61425	43077	17462
Canarium	velutinifolium	NYBG	D14505	98	77445	77477	62023	43366	17512
Canarium	velutinifolium	NYBG	D14506	50.8	60470	60503	52108	40672	17457
Retained loci	-	-	-	-	2222030	2217227	1824925	1351131	571531
## species designations were identified according to Daly et al. 2015
## “Loci” columns show the number of loci recovered for each sample in each dataset. Several taxa were excluded for low data (nan), and outgroup samples were excluded from the Loci_min30no dataset.
