# Supplementary material for: Reconciling species diversity in a tropical plant clade (Canarium, Burseraceae)
Source: PLoS One. 2018 Jun 15;13(6):e0198882. doi: 10.1371/journal.pone.0198882 (PMC6003679; doi:10.1371/journal.pone.0198882)
Supplement: S3 Table — (CSV) [file pone.0198882.s007.csv]

Genus	Herbarium	collection	species	leaf_tot	juga	stip_dist	stip_scar_length	pet_length	lateral_petiolules	basal_petiolule	termil_petiolule	acumen_length	basal_lft_L	basal_lft_W	basal_L_widest_point	lateral_lft_L	lateral_lft_W	lateral_L_widest_point	termil_lft_L	termil_lft_W	termil_L_widest_point	2o_vein_pairs
Canarium	NYBG	SF175	betampoe	308.22	4	23.47	1.89	53.84	14.98	8.6	39.05	5.74	66.63	32.82	30.65	117.84	35.07	63.11	92.39	51.43	42.84	11
Canarium	NYBG	SF175	betampoe	358.53	5	15.2	2.46	58.38	22.06	9.24	49.53	5.18	53.91	33.05	30.39	107.37	36.38	67.28	75.01	33.11	40.97	10
Canarium	NYBG	SF175	betampoe	448.56	5	25.46	2.56	66.07	21.32	9.11	47.36	6.54	69.46	40.78	26.93	102.56	38.93	34.74	89.37	36.28	54.15	11
Canarium	NYBG	SF328	betampoe	272.13	4	46.13	1.65	70.79	7.84	4.93	32.5	7.7	60.67	35.24	30.98	70.47	29.74	33.5	74.41	32.83	46.4	10
Canarium	NYBG	SF328	betampoe	265.09	4	33.69	1.12	64.51	10.18	5.86	22.31	7.44	49.33	28.13	22.2	84.15	36.33	49.07	61.27	25.95	33.82	11
Canarium	NYBG	TT110	betampoe	120.74	3	14.08	1.61	27.2	2.52	2.28	12.72	8.2	27.18	20.04	12.13	54.88	22.96	24.75	45.16	20.7	23.25	10
Canarium	NYBG	TT110	betampoe	154.3	4	11.8	1.85	23.77	3.31	3.2	18.9	5.68	38.39	25.75	16.8	57.54	27.74	25.13	62.76	31.74	29.46	10
Canarium	NYBG	TT110	betampoe	136.27	3	14.21	1.5	33.84	4.89	3.78	16.47	7.12	40.9	32.06	15.86	69.92	36.09	23.72	48.69	25.07	21.43	10
Canarium	NYBG	SF53	betampoe	253.36	3	31.47	2.09	63.79	8.12	5.97	35.22	6.15	30.05	20.34	10.49	77.89	34.85	26.74	88.55	38.54	33.4	9
Canarium	NYBG	SF53	betampoe	238.87	4	28.46	2.09	55.74	7.51	5.44	27.62	6.76	29	19.41	10.32	78.7	37.12	25.98	71.91	28.9	26.82	10
Canarium	NYBG	SF53	betampoe	245.01	3	33.93	2.13	52.51	5.72	5.05	33.31	8.3	25.43	22.32	8.65	65.93	31.76	22.55	85.08	38.53	31.42	9
Canarium	NYBG	D13079	betampoe	213.72	3	32.23	1.69	43.79	7.03	3.6	31.02	6.26	24.38	18.46	11.1	64.95	29.03	24.27	68.9	30.98	38	8
Canarium	NYBG	D13079	betampoe	205.04	3	27.73	1.79	50.71	7.16	4.11	32.84	5.95	23.51	20.92	9.39	66.42	33.37	29.39	64.2	34.34	42.05	8
Canarium	NYBG	D13073	betampoe	264.48	4	19.91	3.06	55.18	9.04	6.23	22.99	8.02	49.69	32.59	16.03	102.92	35	34.74	73.23	33.07	29.78	9
Canarium	NYBG	D13073	betampoe		3	20.48	2.64	48.45	9.32	6.46		6.92	49.46	29.35	14.64	104.46	40.08	33.72				10
Canarium	NYBG	D12962	boivinii	242.73	5	11.95	1.55	40.62	13.47	7.85	19.78	5.04	39.3	27.54	14.64	64.87	26.08	33.47	68.19	25.89	34.91	12
Canarium	NYBG	D12962	boivinii	201.58	4	10.98	1.1	45.92	10.32	8.95	20.93	6.07	35.97	26.38	15.37	85.52	26.08	28.66	67.15	23.91	30.84	12
Canarium	NYBG	D12962	boivinii	185.28	5	9.98	1.62	40.83	13.85	8.23	23.93	5.82	41.07	23.75	15.97	59.63	30.82	20.73	57.42	22.34	19.81	12
Canarium	NYBG	RR688	boivinii	272.4	6	9.63	1.92	72.75	13.45		24.76	6.42				81.56	26.51	40.56	93.41	31.73	43.37	14
Canarium	NYBG	RR688	boivinii	267.59		8.38	1.74	69.04	12.43		21.15	5.43				82.13	34.51	41.12	67.72	32.5	28.64	14
Canarium	NYBG	RR688	boivinii	266.91		7.96	1.62	80.99	13.91		19.73	4.56				100.54	33.16	51.71				13
Canarium	NYBG	SF18.219	boivinii	228.25	5	4.79	1.52	53.32	9.86	6.94	21.14	5.35	49.1	20.51	18.4	89.03	22.42	29.95		21.34	36.98	13
Canarium	NYBG	SF18.219	boivinii	228.46	5	3.93	2.09	37.3	12.02	6.3	20.59	5.29	53.21	21.1	20.1	92.58	22.72	31.58		22.14	31.58	12
Canarium	NYBG	D13090	compressum	257.74	6	6.65	2.79	46.82	10.53	7.7	21.54	11.13	44.15	22	14.64	71.7	30.52	17.42	77.05	32.72	24.33	14
Canarium	NYBG	D13090	compressum	622.64	8	15.84	5.21	121.28	25.43	19.08	36.44	25.36				169.1	44.09	35.19	145.21	55.69	39.51	18
Canarium	NYBG	D13097	compressum	574.42	7	17.01	5.38	102.94	18.85	11.66	51.98	11.67	63.26	45.88	19.45	176.63	64.28	40.56	122.74	61.15	37.69	15
Canarium	NYBG	D13093	compressum	302.57	5	12.04	2.29	61.33	13.13	7.72	23.72	9.99	74.58	47.32	17.37	120.54	44.74	22.94	121.93	46.78	36.46	14
Canarium	NYBG	D13093	compressum	359.62	5	13.86	2.76	51.6	9.43	11.12	31.59	12.81	48.51	34.22	15.61	94.2	36.46	23.3	103.35	36.19	30.5	13
Canarium	NYBG	GES3117	compressum	396.52	5	12.43	3.45	71.63	9.77	8.7	49.1	12.73	65.02	38.79	17.62	174.1	57.4	61.75	154.09	65.23	59.1	18
Canarium	NYBG	GES3117	cmpressum	379.97	5	5.12	3.65	71.65	9.51	7.5	42.02	12.58	74.95	40.66	19.22	160.1	59.44	51.09	174.1	78.28	64.23	18
Canarium	NYBG	CR827	compressum	293.61	4	0	5.52	68.1	8.34	8.95	29.65	14.16	74.05	42.75	18.12	105.29	45.09	38.13	108.73	48.61	40.01	19
Canarium	NYBG	CR827	compressum	324.3	4	0	6.88	70.39	10.63	9.98	28.64	13.11	67.39	36.73	19.75	121.53	49.15	34.44	122.67	58.54	45.75	18
Canarium	NYBG	D13103	egregium	333.82	7	2.53	2.81	71.57	14.78		23.08	8.01				111.7	37.87	31.74	106.65	42.11	45.81	16
Canarium	NYBG	D13103	egregium	429.19	7	3.34	3.56	60.71	9.08			10.31				118.4	50.75	40.25				18
Canarium	NYBG	ZB210	egregium	300.65	8	7.55	2.44	77.91	13.49	10.26	23.62	12.24				90.06	40.71	36.25	99.99	37.26	35.09	16
Canarium	NYBG	ZB210	egregium	282.93	7	5.62	2.12	51.02	14.01		19.87	10.05				84.83	40.2	32.45	85.28	44.3	27.97	15
Canarium	NYBG	D13098	egregium	736.36	7	7.39	3.56	132.85	32.59	28.49	64.49	15.67	110.11	58.05	33.25	187.54	62.02	44.25	91.78	34.92	33.82	19
Canarium	NYBG	D13098	egregium	414.74	7	5.83	2.35	115.89	20.67	15.46	42.83	12.64	66.25	41.65	25.86	122.19	41.87	36.68	189.66	64.7	52.92	18
Canarium	NYBG	D13096	egregium	514.08	7	4.36	2.83	71.25	19.1	12.22	40.46	20.95	65.85	33.48	20.52	169.73	65.29	45.76	154.1	64.12	50.69	20
Canarium	NYBG	P834	egregium	344.16	7	4.53	2.93	82.39	13.41	10.05		24.27	97.37	32.5	24.84	128.11	40.85	44.42				17
Canarium	NYBG	D13101	galokense	362.8	3	10.82	1.77	68.54	19.85	15.45	21.68	6.74	84.79	53.3	30.24	119.5	59.15	33.99	119.41	52.48	55.03	14
Canarium	NYBG	D13101	galokense	449.31	5	11.16	2.18	75.99	18.4	12.38	38.33	9.1	86.26	47.42	28.59	127.35	37.39	33	141.3	53.9	55.23	15
Canarium	NYBG	D13100	galokense	261.49	5	6.47	2.53	42.75	15.28	9.11	28.9	7.89	53.69	35.72	17.65	98.85	33.56	23.05	88.29	38.51	39.96	14
Canarium	NYBG	D13100	galokense	244.75	5	5.79	2.79	31.68	12.76	11.89	18.39	9.24	73.65	42.2	25.49	101.89	36.94	26.15	82.66	30.11	39.03	13
Canarium	NYBG	MC600	galokense	193.75	3	10.95	2.77	40.19	13.97	9.24	28.76	7.2	56.84	23.77	11.67	101.1	39.1	29.6	86.63	38.2	38.19	12
Canarium	NYBG	SF155	galokense	364.37	4	10.48	2.98	120.48	10.93	6.36		10.38	67.71	25.66	24.91	121.52	29.55	23.73				14
Canarium	NYBG	SF155	galokense	372.66	5	10.91	2.89	132.67	10.7	6.98		9.54	86.75	31.27	38.88	136.46	31.36	43.09				15
Canarium	NYBG	TT99	globosum	160.93	4	24.99	1.06	39.22	7.3	4.81	15.34	1.77	27.08	16.92	13	48.43	23.56	25.72	49.72	22.74	22.34	8
Canarium	NYBG	TT99	globosum	83.33	2	16.78	1.77	18.18	7.22	6.37	14.82	1.69	39.46	21.27	17.22	39.28	19.9	20.44	29.44	15.39	16.23	8
Canarium	NYBG	SF61	globosum	195.77	4	17.93	1.1	45.93	8.05	3.69	18.25	1.37	35.07	19.79	18.53	62.43	22.1	28.59	56.52	21.64	35.75	9
Canarium	NYBG	SF61	globosum	232.67	5	18.52	1.12	43.35	9.37	5.09	22.23	1.95	30.77	26.62	16.46	63.97	30.43	40.21	58.99	27.3	39.34	10
Canarium	NYBG	SF61	globosum	229.65	5	12.66	1.32	51.98	8.62	3.99	21.9	2.07	22.98	21.86	12.17	71.7	25.72	36.92	55.79	25.06	34.68	10
Canarium	NYBG	D12967	globosum	160.2	3	11.75	1.99	37.98	11.01	6.95	21.75	0	26.44	23.14	20.74	48.75	25.7	34.16	51.5	30.36	35.51	10
Canarium	NYBG	D12967	globosum	189.65	3	18.09	2.54	47.97	14.3	10.52	40.11	0	43.54	30.79	25.36	84.15	43.21	60.45	74	34.08	54.46	11
Canarium	NYBG	SF200	globosum	210.92	4	13.39	1.76	31.14	8.2	4.89	27.58	2	36.97	22.12	22.71	68.84	28.07	38.22	62.18	28.94	37.65	9
Canarium	NYBG	SF200	globosum	196.98	4	13.5	1.92	30.46	9.3	6.01	30.67	1.3	51.79	26.66	38.69	69.2	30	44.94	52.68	31.92	32.46	11
Canarium	NYBG	SF200	globosum	217.37	3	10.9	1.65	35.02	8.24	2.99	31.43	1.48	17.18	11.55	10.27	56.33	23.99	29.44	51.77	31.13	34.56	10
Canarium	NYBG	SF209	globosum	208.55	3	14.52	1.75	31.69	10.5	5.45	19.18	3.5	30.45	19.45	14.35	56.63	23.16	31.92	57.36	26.21	25.81	11
Canarium	NYBG	SF209	globosum	218.97	4	10.5	2.25	52.83	7.9	4.94	19.17	2.79	41.07	23.97	23.52	57.24	27.13	23.92	56.78	27.58	28.26	10
Canarium	NYBG	SF209	globosum	229.02	5	13.99	2.13	44.41	7.46	4.44	14.62	2.67	43.53	32.89	20.1	67.36	42.1	51.21	69.46	37.51	38.34	11
Canarium	NYBG	D12963	elegans	147.46	2	8.75	1.46	42.96	11.78	8.61	22.82	2.27	35.66	19.34	17.83	65.65	27.77	42.97	66.22	28.23	44.18	7
Canarium	NYBG	D12963	elegans	164.8	2	8.6	1.62	42.95	6.73	7.34	23.27	2.68	46.58	28.61	22.79	65.92	25.93	44.53	66.29	26.18	44.97	9
Canarium	NYBG	D12963	elegans	156.07	3	10.73	1.82	43.22	11.02	5.19	14.56	2.25	31.15	16.91	14.06	54.25	18.03	34.26	56.89	19.06	36.52	8
Canarium	NYBG	D13024	elegans	166.1	3	10.99	2.13	32.43	9.62	8.83	25.71	3.35	50.31	27.73	29.62	62.48	27.07	30.31	91.14	28.08	46.28	8
Canarium	NYBG	D13024	elegans	216.7	2	12.46	1.68	54.73	12.21	9.83	28.19	2.78	81.64	24.79	34.09	100.29	28.26	42.6	71.96	24.84	46.19	9
Canarium	NYBG	V122	elegans	239.14	2	17.36	1.95	69.86	14.32	12.07	45.94	5.28	64.08	28.68	23.43	108.74	36.15	46.65	85.55	38.05	42.03	10
Canarium	NYBG	V122	elegans	264.84	3	19.39	2.06	61.02	20.67	12.66	27.54	6.73	71.87	35.04	32.47	100.99	31.66	47.47	94.2	34.02	45.28	10
Canarium	NYBG	GM17118	elegans	169.99	2	10.34	1.85	53.37	15.45	11.61	26.84	3.02	47.48	21.27	26.35	59.85	18.87	32.27	54.48	21.27	32.93	8
Canarium	NYBG	GM17118	elegans	130.98	1	5.84	1.16	41.97	9.11		21.84	2.41	47.93	22.48	24.73				60.52	25.78	40.69	9
Canarium	NYBG	PA514	elegans	292.48	3	22.39	2.54	62.99	18.16	15.36	43.54	2.98	64.83	36.15	42.49	97.6	36.09	69.27	93.93	35.17	54.85	11
Canarium	NYBG	PA514	elegans	250.01	3	18.33	1.94	57.12	18.31	16.07	22.04	2.71	54.8	27.14	30.16	98.91	34.36	60.55	95.88	38.51	61.52	11
Canarium	NYBG	D13063	lamianum	209.71	4	8.8	2.76	43.23	12.13	8.38	25.23	3	40.38	26.78	19.1	67.27	22.98	40.99	64.11	24.25	37.95	10
Canarium	NYBG	D13063	lamianum	244.81	4	11.37	2.33	58.01	12.52	9.03	23.73	3.32	50.47	32.93	24.28	70.95	28.56	44.67	58.08	21.25	36.71	11
Canarium	NYBG	TT109	lamianum	242.58	3	7.59	2.82	54.16	12.4	7.41	27.81	5.76	45.55	37.05	17.62	73.76	38.45	41.21	64.92	40.24	42.88	10
Canarium	NYBG	TT109	lamianum	221.31	3	9.66	2.3	57.39	9.13	6.83	26.61	6.29	38.3	23.83	15.86	81.5	30.32	46.97	69.19	41.77	46.87	11
Canarium	NYBG	TT109	lamianum	155.89	3	8.29	2.47	40.44	7.37	5.53	20.36	5.13	32.77	18.79	12.64	57.66	25.64	30.19	51.25	25.04	33.38	11
Canarium	NYBG	TT19	lamianum	230.86	4	6.62	2.23	39.3	11.27	7.14	27.52	6.63	45.76	24.91	23.78	84.12	29.34	52.03	64.1	26.63	40.55	11
Canarium	NYBG	TT19	lamianum	235.87	4	9.36	2.59	46.88	10.76	6.76	24.68	7.07	45.95	22.22	24.89	92.11	31.91	51.9	73.91	32.59	47.18	11
Canarium	NYBG	SF160	lamianum	265.96	7	4.26	2.12	54.05	8.47	3.79	20.31	4.83	31.4	14.81	15.08	82.62	25.16	37.41	50.38	24.91	28.22	12
Canarium	NYBG	SF160	lamianum	209.47	6	3.46	2.44	35.76	6.2	1.07	16.53	4.59	10.71	5.18	5.18	60.94	17.4	27.33	44.67	19.89	21.44	11
Canarium	NYBG	SF327	lamianum	254.92	3	5.92	2.4	50.7	10.94	5.87	25.96	6.14	52.03	31.77	23.91	77.47	35.96	49.45	71.17	35.39	40.09	10
Canarium	NYBG	SF327	lamianum	154.12	3	5.29	2.18	47.68	6.48	4.72	9.24	4.26	39.3	27.48	17.99	55.8	25.25	26.89	53.11	20.67	24.76	10
Canarium	NYBG	SF327	lamianum	139.91	3	11.57	2.07	35.54	7.83	5.43	15.98	6.73	27	18.55	11.36	55.65	22.79	31.03	48.56	24.11	26.83	10
Canarium	NYBG	D12950	longistipulatum	302.44	5	12.98	1.98	75.45	11.01	6.32	24.39	15.39	67.57	27.62	14.64	104.03	42.25	27.39	135.37	44.98	72.16
Canarium	NYBG	LR1268	longistipulatum	204.5	5	15.03	1.57	44.75	6.15	3.53	15.33	7.05	25.67	15.08	9.89	75.12	21.75	18.46	65.14	24.69	22.24	16
Canarium	NYBG	LR1268	longistipulatum	170.01	5	10.2	1.81	31.82	5.12	4.92	14.57	9.78	28.38	15.13	8.89	61.92	21.2	16.49	67.63	28.01	23.95	16
Canarium	NYBG	D13010	longistipulatum	312.34	6	22.3	2.38	61.56	12.22	9.39	23.16	14.96	58.99	28.73	14.33	115	31.69	22.03	106.16	42.38	56	20
Canarium	NYBG	D13010	longistipulatum	298.2	5	21.67	2.53	69.78	11.51	10.94	25.73	14.65	64.57	30.51	18.63	110.51	34.67	24.64	95.53	37.73	42.78	19
Canarium	NYBG	D12984	longistipulatum	287.08	5	12.17	2.62	66.14	5.06	8.02	27.8	14.6	68.87	25.85	15.85	108.49	31.75	23.43	84.87	31.32	25.56	18
Canarium	NYBG	D12984	longistipulatum	272.68	6	11.63	2.36	60.05	6.43	6.54	29.37	13.73	56.8	27.78	13.17	85.26	31.77	23.67	83.61	28.81	22.47	18
Canarium	NYBG	D13011	longistipulatum	310.66	5	26.29	2.86	49.13	7.39	6.44	20.48	14.49	57.47	27.49	18.29	110.64	33.7	26.26	93.99	37.63	41.44	18
Canarium	NYBG	D13011	longistipulatum	227.41	4	18.09	2.8	76.29	7.06		24.31	10.52				88.18	30.77	28.78	84.35	37.54	47.98	16
Canarium	NYBG	D14477	multiflorum	552.25	6	14.44	3.39	92.01	18.06	14.06	49.55	10.75	61.61	32.83	27.81	156.11	50.12	48.95	135.79	52.47	72.35	18
Canarium	NYBG	D14477	multiflorum	544.53	7	12.89	2.8	72.73	22.81	13.08	45.09	7.87	47.05	23.54	23.96	152.46	47.91	76.71	135.54	51.34	75.91	17
Canarium	NYBG	D14477	multiflorum	392.86	5	10.45	2.59	67.38	16.26	13.35	41.43	7.64	53.93	35.74	24.96	118.71	43.65	59.78	105.99	39.41	66.26	15
Canarium	NYBG	D14478	multiflorum	365.23	4	11.86	2.53	62.82	17.85	12.97	41.76	12.38	73.68	48.27	30.63	116.92	54.9	74.26	116.25	53.95	56.8	16
Canarium	NYBG	D14478	multiflorum	392.41	4	18.02	3.54	77.36	20.92	12.78	47.02	16.78	78.35	43.41	25.21	149.35	64.23	76.87	145.8	69.73	71.94	17
Canarium	NYBG	D14478	multiflorum	289.75	4	11.81	3.34	53.44	17.78	13.06	49.78	9.18	94.11	46.32	39.39	141.67	70	45.26	131.36	58.93	86.32	16
Canarium	NYBG	D14480	multiflorum	336.76	6	11.95	1.96	52.65	10.52	8.48	17.38	10.82	89.22	38.87	29.19	129.59	38.27	55	122	35.15	59.58	18
Canarium	NYBG	D14480	multiflorum	359.23	5	18.93	1.23	65.3	14.43	7.38	28.73	9.13	97.87	56.76	41.48	134.65	50.34	54.17	109.48	48.92	58.78	19
Canarium	NYBG	D14480	multiflorum	380.66	6	19.31	2.06	66.35	13.85	8.27	28.17	9.68	52.85	38.99	26.87	145.25	47.57	39.04	123.46	36.25	64.41	18
Canarium	NYBG	D14485	multiflorum	264.12	4	9.72	2.22	46.98	11.38	9.21	24.59	9.12				94.6	33.56	56.48	92.84	39.1	49.52	16
Canarium	NYBG	D14485	multiflorum	239.37	4	5.32	3.22	46.91	7.47	8.29	22.39	8.31	51.55	30.39	24.88	97.23	33.23	44.61	75.74	31.34	46.75	15
Canarium	NYBG	D14485	multiflorum	206.23	5	8.39	2.22	42.63	7.67	5.63	20.52	4.58	37.65	21.97	19.03	86.03	31.89	51.54	82.26	33.53	45.57	14
Canarium	NYBG	D14501	multiflorum	530.88	6	14.77	2.15	89.59	15	11.58	36.73	8.82	83.66	57.52	31.17	132.37	61.8	39.45	117.08	60.3	59.7	18
Canarium	NYBG	D14501	multiflorum	344.15	6	17.1	2.46	80.53	8.78	10.03	24.48	6.78	46.93	29.66	18.68	87.06	26.36	19.1				17
Canarium	NYBG	D14501	multiflorum	409.64	6	16.49	2.56	179.44	11.08	9.14	28.96	7.79	68	41.3	22.41	101.03	41.03	23.93	106.34	41.71	27.39	17
Canarium	NYBG	D14513	multiflorum	349.85	6	22.09	3.44	73.58	15.89	12.62	27.67	11.68	73.32	47.72	28.45	105.58	40.84	29.03	76.95	25.46	39.64	16
Canarium	NYBG	D14513	multiflorum	380.25	5	114.74	2.23	72.49	19.67	16.11	35.11	5.65	76.33	37.49	22.95	110.6	37.39	34.22	83.15	34.76	40.48	17
Canarium	NYBG	D14513	multiflorum	324.18	5	13.72	2.78	64.54	16.56	10.6	28.73	8.3	55.59	38.05	18.42	115.39	39.92	31.79	92.27	36.28	31.35	15
Canarium	NYBG	LG6054	multinervis	410.74	5	7.18	3.64	91.33	19.18	12.09		16.89	70.4	47.14	30.7	143.33	52.46	89.9				19
Canarium	NYBG	M252	multinervis	430.25	7	1.89	2.42	64.57	11.23	7.43	21.93	4.43	54.28	44.82	22.94	137.92	59.43	77.67	124.49	46.47	67.76	19
Canarium	NYBG	SF16941	multinervis	363.91	6	1	3.75	51.72	12.13	9.52	24.74	9.07				136.25	48.84	44.07	139.86	64.16	75.9	20
Canarium	NYBG	D14482	multinervis	470.51	5	5.73	5.39	82.7	12.12	11.21	18.73	5.92	76.09	62.09	39.17	159.29	75.7	83	206.56	78.71	100.95	20
Canarium	NYBG	D14482	multinervis	500.96	5	1.76	4.18	90.06	17.28	11.65	49.24	4.47	75.65	60.62	38.53	171.9	72.93	106.61	173.67	62.88	93.17	19
Canarium	NYBG	D14482	multinervis	641.81	6	2.25	2.66	120.63	19.25	11.37	24.67	6.72	69.47	52.64	45.46	196.68	72.16	114.83	196.33	81.71	122.56	22
Canarium	NYBG	D14483	multinervis	592.86	7	6.45	4.55	91.62	13.77	7.13	25.17	7.41	69.3	59.41	38.27	154.13	77.65	54.52	131.91	72.2	65.83	21
Canarium	NYBG	D13036	obtusifolium	209.15	3	14.73	2.44	49.72	8.68	6.67	20.43	0	50.72	35.86	24.59	79.92	33.98	39.53	60.18	33.41	32.42	8
Canarium	NYBG	D13036	obtusifolium	194.66	4	15.33	2.07	51.77	6.3	4.27	18.24	0	38.06	26.48	18.52	55.49	25.5	27.76	54.74	27.55	30.62	8
Canarium	NYBG	JZ7609	obtusifolium	85.59	2	10.47	1.21	25.33	4.74	4.36	10.85	0	26.24	21.06	13.64	44.69	17.36	24.62	45.49	19.41	25.17	7
Canarium	NYBG	JZ7609	obtusifolium	191.28	2	22.38	1.31	40.84	6.32	5.78	31.45	0	40.31	28.44	22.5	55.98	29.76	31.98	74.32	32.42	49.66	8
Canarium	NYBG	JZ7609	obtusifolium	171.1	2	14.23	1.22	63.46	8.81	7.13	25.05	0	47.36	33.89	26.6	78.85	33.1	44.63	83.6	38.33	48.03	10
Canarium	NYBG	GM14824	obtusifolium	120.72	3	5.77	1.71	19.56	5.46	4.78	14.84	0	29.44	14.32	15.76	44.4	14.02	29.62	51.23	15.98	35.66	10
Canarium	NYBG	GM14824	obtusifolium	93.59	3	7.43	1.22	21.27	4.12	2.53	11.42	0	14.34	10.89	8.15	32.45	15.16	20.87	45.36	18.75	32.04	9
Canarium	NYBG	SF224	obtusifolium	239.85	4	14.88	2.54	56.93	10.74	8.32	28.1	1	68.99	39.61	26.43	93.56	33.81	61.33	83.34	34.1	55.76	13
Canarium	NYBG	SF224	obtusifolium	268.07	4	18.52	2.96	58.81	7.89	6.99	26.92	2	60.33	34.04	26.82	85.45	33.4	54.19				12
Canarium	NYBG	SF228	obtusifolium	176.01	4	12.26	1.44	31.2	6.27	3.64	17.67	3	30.16	17.71	18.99	55.97	21.72	32.82	48.18	23.33	34.81	10
Canarium	NYBG	SF228	obtusifolium	166.11	4	9.09	1.06	24.82	5.87	3.8	17.74	4	21.66	15.1	12.3	43.22	21.48	29.21	43.79	22.68	29.27	9
Canarium	NYBG	SF228	obtusifolium	161.63	4	7	1.32	34.75	6.24	3.95	19.28	5	25.26	17.41	15.54	46.28	22.25	28.76	43.03	24.22	31.63	9
Canarium	NYBG	PJR1108	pilicarpum	308.2	4	16.72	2.75	67.01	8.05	6.67	39.19	4.08	31.5	31.42	16.83	100.33	46.65	32.17	64.69	39.99	35.12	12
Canarium	NYBG	PJR1108	pilicarpum	304.31	5	22.86	3.55	34.67	7.83	6.17	26.15	4.03	43.56	37.58	23.52	103.35	53.12	37.15	101.72	40.58	49.55	13
Canarium	NYBG	DKH1586	pilicarpum	219.65	4	14.4	2.98	42.62	6.06	4.45	22.61	7.11	36.45	28.5	17.38	76.51	32.52	22.5	70.27	38.02	44.58	13
Canarium	NYBG	DKH1586	pilicarpum	202.84	3	16.89	2.32	41.89	4.57	5.45	19.9	7.56	58.7	35.46	29.12	83.2	38.83	27.55	74	42.37	39.89	13
Canarium	NYBG	5573	pilicarpum	287.32	4	12.29	2.47	62.04	16.42	10.69	32.13	8.83	82.36	46.78	21.86	139.32	46.03	34.76	121.67	34.73	63.12	15
Canarium	NYBG	D13052	pilicarpum	293.66	4	17.67	2.54	69.72	10.33	5.8	25.84	7.13	36.68	29.89	17.35	81.23	32.38	57.6	71.64	37.48	49.94	12
Canarium	NYBG	D13052	pilicarpum	243.77	3	15.98	2.16	72.08	11.07	7.42	24.7	7.1	41.32	32.62	24.26	78.99	35.11	55.23	71.03	46.79	47.35	13
Canarium	NYBG	TT03	pilicarpum	255.48	4	10.48	1.34	61.91	13.33	6.82	23.19	7.38	45.69	31.46	28.68	84.23	40.11	60.64	70.8	36.1	43.57	13
Canarium	NYBG	TT03	pilicarpum	240.53	4	10.02	1.65	56.86	8.34	4.98	21.99	4.07	31.56	25.77	19.11	81.68	42.79	47.69	63.7	37.33	42.2	13
Canarium	NYBG	TT03	pilicarpum	193.53	3	7.36	1.13	36.94	10.91	5.75	24.43	6.43	39.21	35.23	23.43	65.74	36.69	41.63	69.41	35.54	48.38	12
Canarium	NYBG	RR122	planifolium	247.31	4	4.68	1.77	59.7	10.85	5.33	21.09	3.98	40.93	19.15	28.53	86.8	26.78	53.49				16
Canarium	NYBG	RR122	planifolium	358.92	6	8.65	1.84	79.66	29.22	6.18	29.22	5.37	62.33	28.49	19.74	100.71	32.69	59.85	83.39	36	60.17	14
Canarium	NYBG	AR1276	planifolium	296.32	7	8.07	2.1	79.82	7.26	4.88	17.41	3.96	34.71	23.75	11.38	76.19	24.85	57.88	49.36	23.83	36.8	13
Canarium	NYBG	SF21835	planifolium	171.5	3	8.57	3.56	52.32	8.21	3.33	16.65	2.26	35.15	28.2	19.2	62.34	27.66	36.31	55.38	30	26.91	12
Canarium	NYBG	SF21835	planifolium	187.76	3	7.84	2.42	62.98	7.56	4.71	19.37	1.59	31.59	18.25	18.51	63.26	25.19	43.24	60.55	29.38	40.04	13
Canarium	NYBG	SF21835	planifolium	241.12	6	6.84	2.93	78.88	6.95		15.67	1.46				65.02	32.25	43.19	58.87	29.94	34.3	12
Canarium	NYBG	SF153	planifolium	432.05	10	8.18	3.37	58.99	6.95	9.19	10.02	8.86	48.46	23.34	31.99	130.15	24.18	79.57	113.11	24.16	73.06	13
Canarium	NYBG	SF153	planifolium	624.73	10	9.76	3.76	85.94	9.71	6.54	28.4	6.21	88.32	32.3	43.87	139.95	33.41	68.47	86.11	21.23	56.91	12
Canarium	NYBG	SF153	planifolium	584.44	11	7.23	4.22	82.22	11.51	8.4	19.86	12.6	68.76	30.48	33.27	138.78	37.1	49.29	98.77	33.33	61.56	13
Canarium	NYBG	SF164	planifolium	295.18	8	6	3.26	48.82	6.27	2.82	16.82	4.19	37.15	17.56	15.28	78.98	20.89	42.3	69.66	24.5	36.45	12
Canarium	NYBG	SF164	planifolium	243.48	8	4.36	3.05	41.79	5.97	4.52		3.46	24.88	15.36	13.41	75.09	16.6	35.71				12
Canarium	NYBG	SF164	planifolium	266.28	9	5.32	2.26	39.34	4.4	3.24	8.96	4.28	21.48	9.8	9.02	68.66	17.32	36.7	54.01	22.2	28.86	13
Canarium	NYBG	GR296	pulchrebracteatum	190.29	4	7.59	2.92	37.77	5.72	5.43	17.32	6.07	45.65	31.9	24.7	68.5	31.18	38.4	97.06	43.97	62.77	10
Canarium	NYBG	GR296	pulchrebracteatum	290.52	4	8.73	3.28	50.49	11.32	9.43	34.99	9.12	62.03	45.51	33.3	128.05	36.05	28.69	72.66	19.76	40.12	9
Canarium	NYBG	TT64	pulchrebracteatum	192.54	3	2.8	1.88	38.68	8.65	6.25	23.04	3.63	34.65	20.99	19.48	80.46	26.78	46.98	75.31	27.91	33.65	8
Canarium	NYBG	TT64	pulchrebracteatum	200.92	1	1.13	1.6	58.91	10.63		33.47	3.8	73.33	33.46	41.65				101.73	55.85	72.28	8
Canarium	NYBG	TT64	pulchrebracteatum	319.9	4	2.73	1.14	54.85	10.99	7.75	32.85	5.5	58.34	38.59	34.68	82.05	28.21	45.59	112.52	44.47	67.99	8
Canarium	NYBG	D14528	pulchrebracteatum	272.4	4	10.44	2.91	53.74	12.26	7.56	31.74	6.5	33.39	26.75	15.85	102.06	35.77	63.76	80.3	31.57	48.72	11
Canarium	NYBG	D14528	pulchrebracteatum	308.47	4	11.3	2.49	63.32	13.21	11.24	43.13	7.5	39.07	26.13	19.2	118.27	39.36	66.15	99.38	43.85	61.43	10
Canarium	NYBG	D14528	pulchrebracteatum	212.85	4	10.8	3.58	42.58	11.22	8.56	23.49	8.5	32.71	24.19	17.12	52.37	26.59	31.92	58.78	31.58	38.57	10
Canarium	NYBG	SF276	pulchrebracteatum	304.69	3	18	2.46	77.45	13.49	8.72	33.04	6.97	51.67	28.84	31.93	85.88	33.52	54.51	79.72	44.82	49.73	9
Canarium	NYBG	SF276	pulchrebracteatum	262.21	3	25.68	2.82	71.98	11.63	7.97	30.59	6.11	54.08	33.61	20.39	86.32	42.06	50.86	84.38	43.28	52.9	7
Canarium	NYBG	SF286	pulchrebracteatum	300.66	3	29.16	2.75	73.97	17.75	13.19	29.05	6	52.41	42.73	26.74	72.51	50.33	31.71	93.38	50.16	41.13	9
Canarium	NYBG	SF286	pulchrebracteatum	276.04	3	25.98	2.75	71.49	16.86	10.27	41.4	6.98	41.3	37.03	24.02	93.13	54.2	53.32	74.18	43.66	46.89	8
Canarium	NYBG	D13075	scholasticum	247.39	3	3.17	2.88	41.28	12.89		35.78	4.02				84.31	43.12	48.56	81.66	44.8	42.99	13
Canarium	NYBG	D13075	scholasticum	377.53	3	6.67	3.15	93.92	18.39	12.4	45.01	2.32	97.52	56.38	35.51	133.58	64.27	72.44	143.37	62.21	77.93	13
Canarium	NYBG	PA5536	scholasticum	244.35	4	9.58	3.84	54.93	7.83	4.7	25.37	4.79	35.05	28.21	17.07	71.58	39.49	41.04	40.18	33.41	34.86	13
Canarium	NYBG	PA5536	scholasticum	109.95	3	2.4	2.17	23.21	8.77	6.05	15.25	2.12	24.52	22.6	10.35	41.02	28.48	25.95	44.13	27.66	21.72	14
Canarium	NYBG	D13043	scholasticum	238.75	4	12.22	2.28	46.75	8.78	6.11	22.23	8.08	57.01	29.06	18.52	105.74	40.95	33.15	90.45	42.56	49.51	14
Canarium	NYBG	D13054	scholasticum	219.81	3	7.85	1.98	49.13	13.07		28.1	4.26				70.04	34.59	27.22	63.88	35.45	30.88	12
Canarium	NYBG	D13054	scholasticum	182.23	3	3.52	2.4	45.68	11.18	7.07	12.35	3.03	37.5	26.13	23.43	62.44	29.81	38.16	71.55	28.25	43.16	13
Canarium	NYBG	D13054	scholasticum	267.66	4	8.49	2.08	69.87	16.16	9.4	25.76	6.1	58.17	40.59	22.31	82.46	37.77	49.58	84.24	31.59	51.9	13
Canarium	NYBG	SF197	scholasticum	247.68	3	10.58	3.78	62.8	9.17	7.18	35.52	4.58	37.07	30.34	22.77	74.96	42.75	45.65	80.71	58.76	52.68	11
Canarium	NYBG	SF197	scholasticum	217.95	3	8.79	3.34	50.17	7.45	5.1	28.54	4	38.39	37.5	18.26	75.34	39.7	46.38	70.37	46.25	49.52	11
Canarium	NYBG	SF197	scholasticum	262.02	4	11.07	2.51	59.2	10.47	5.13	20.33	3.16	45.98	36.46	26.34	84.22	51.36	57.01	70.33	46.62	46.66	12
Canarium	NYBG	DM1	velutinifolium	308.24	4	12.84	1.99	88.51	7.76	5.63	19.26	6.88	82.75	54.3	31.75	121.92	57	37.42	109.51	48.98	37.63	18
Canarium	NYBG	DM1	velutinifolium	300.41	5	12.24	1.82	62.79	7.52	5.59	17.3	5.66	71.61	29.35	20.03	98.5	49.25	42.56	96.83	49.94	36.46	17
Canarium	NYBG	CB1969	velutinifolium	389.48	5	8.04	3.67	68.83	8.26	6.77	11.42	6.92	54.38	65.51	25.53	143.07	82.09	75.66	149.95	73.22	65.99	22
Canarium	NYBG	D14504	velutinifolium	337.8	6	11.3	3	74.38	9.62	7.2	20.63	7.76	37.96	39.96	21.05	91.34	56.27	55.33	70.33	37.85	42.32	16
Canarium	NYBG	D14504	velutinifolium	348.4	7	18.82	2.73	59.09	9.55	3.8	15.55	9.3	32.22	22.45	16.32	80.53	50.72	48.54	80.82	43.79	31.45	18
Canarium	NYBG	D14504	velutinifolium	282.85	5	7.49	2.74	63.99	6.64	4.97	18.73	5.85	41.51	30.2	15.76	74.06	39.24	28.32	60.22	28.48	31.14	16
Canarium	NYBG	D14505	velutinifolium	556.58	10	9.66	3.76	81.9	4.01	6.84	21.18	10.03	59.82	49.84	32.88	140.06	56.35	55.35	138.92	65.46	56.38	19
Canarium	NYBG	D14505	velutinifolium	341.06	6	9.36	2.23	46.03	7.52	4.49	25.01	13.28	42.18	32.18	26.34	109.12	52.58	34.65	119.73	63.29	75.32	16
Canarium	NYBG	D14506	velutinifolium	558	8	12.01	4.24	104.05	12.43	13.78	31.17	13.1	67.68	49.82	38.47	166.23	48.68	46.2	123	58.99	60.02	21
Canarium	NYBG	D14506	velutinifolium	462.82	7	9.6	3.26	87.02	14.65	14.26	30.17	17.31	65.94	48.94	21.4	193.07	74.05	77.12	129.78	46.14	75.81	20
Canarium	NYBG	D14506	velutinifolium	583.12	6	13.4	3	84.32	19.12	12.49	44.31	14.02	65.92	43.18	27.8	222.91	88.29	75.71	213.6	80.34	88.2	20
