# Supplementary material for: Reconciling species diversity in a tropical plant clade (Canarium, Burseraceae)
Source: PLoS One. 2018 Jun 15;13(6):e0198882. doi: 10.1371/journal.pone.0198882 (PMC6003679; doi:10.1371/journal.pone.0198882)
Supplement: S4 Table — Between 20-40 replicate analyses were run for each test, only the number of tests passing our convergence criterion were included when calculating the best model using the Evanno Method. (CSV) [file pone.0198882.s008.csv]

K	Nreps	deltaK	estLnProbMean	estLnProbStdev	lnPK	lnPPK
2	20	0	-153726.185	2405.508	0	0
3	20	2.029	-137343.785	10428.473	16382.4	21155.73
4	20	4.618	-142117.115	1556.118	-4773.33	7186.853
5	13	40.533	-139703.592	2555.662	2413.523	103589.589
6	29	0.894	-240879.659	254325.896	-101176.066	227331.04
7	26	1.045	-569386.765	506552.755	-328507.107	529423.85
8	27	1.071	-368470.022	342168.594	200916.743	366448.612
9	23	0.343	-534001.891	450635.181	-165531.869	154559.665
10	22	0	-544974.095	341123.401	-10972.204	0
