# Supplementary material for: Reconciling species diversity in a tropical plant clade (Canarium, Burseraceae)
Source: PLoS One. 2018 Jun 15;13(6):e0198882. doi: 10.1371/journal.pone.0198882 (PMC6003679; doi:10.1371/journal.pone.0198882)
Supplement: S5 Table — Each model represents a single nine species topology with ordered nodes either collapsed or intact based on the species delimitation framework of BPP algorithm “01”. Greatest support was found for the completely resolved model that includes all nine subclades examined. (CSV) [file pone.0198882.s009.csv]

#bpp01_theta_2_2000_tau_2_200
test	delim	prior	posterior	nspecies
0	0	0.03226	0	1
1	10000000	0.03226	0	2
2	10010000	0.03226	0	3
3	10010010	0.03226	0	4
4	10010011	0.03226	0	5
5	10011000	0.03226	0	4
6	10011010	0.03226	0	5
7	10011011	0.03226	0	6
8	10011100	0.03226	0	5
9	10011110	0.03226	0	6
10	10011111	0.03226	0.020182	7
11	11000000	0.03226	0	3
12	11010000	0.03226	0	4
13	11010010	0.03226	0	5
14	11010011	0.03226	0	6
15	11011000	0.03226	0	5
16	11011010	0.03226	0	6
17	11011011	0.03226	0	7
18	11011100	0.03226	0	6
19	11011110	0.03226	0	7
20	11011111	0.03226	0.07754	8
21	11100000	0.03226	0	4
22	11110000	0.03226	0	5
23	11110010	0.03226	0	6
24	11110011	0.03226	0	7
25	11111000	0.03226	0	6
26	11111010	0.03226	0	7
27	11111011	0.03226	0	8
28	11111100	0.03226	0	7
29	11111110	0.03226	0	8
30	11111111	0.03226	0.902278	9
