# Supplementary material for: Reconciling species diversity in a tropical plant clade (Canarium, Burseraceae)
Source: PLoS One. 2018 Jun 15;13(6):e0198882. doi: 10.1371/journal.pone.0198882 (PMC6003679; doi:10.1371/journal.pone.0198882)
Supplement: S6 Table — Test numbers correspond to results in Fig 3. When SNP frequencies across multiple accessions were used to represent a taxon the names are listed within brackets. (CSV) [file pone.0198882.s010.csv]

	dstat	bootmean	bootstd	Z	ABBA	BABA	nloci	p1	p2	p3	p4
0	-0.575	-0.575	0.014	40.965	386.765	1432.762	43331	['SF172']	['SF328', 'SF200', 'SF175', 'SF209', 'D13052']	['D13090', 'D12950', 'SF155', '5573', 'SF327', 'SF228', 'SF224', 'SF164', 'SF153', 'SF160', 'D13097', 'SF197', 'D13075', 'D13053', 'D13063', 'D12963']	['D13852', 'SFC1988', 'D14269', 'D13374']
1	-0.072	-0.072	0.014	5.280	1375.145	1587.853	59670	['D13090', 'D12950', 'SF155', '5573', 'SF327', 'SF228', 'SF224', 'SF164', 'SF153', 'SF160', 'D13097', 'SF197', 'D13075', 'D13053', 'D13063', 'D12963']	['D14482', 'D14483', 'D13103', 'D13101', 'D14504', 'D14505', 'D14506', 'D14501', 'D14513', 'D14480', 'D14485', 'D14477', 'D14478']	['SF200', 'SF175', 'SF209', 'D14528', 'SF328', 'D13052', 'SF286', 'SF276']	['D13852', 'SFC1988', 'D14269', 'D13374']
2	-0.041	-0.041	0.026	1.588	521.038	565.147	32453	['D13090', 'D12950']	['D14482', 'D14483', 'D13103', 'D13101', 'D14504', 'D14505', 'D14506', 'D14501', 'D14513', 'D14480', 'D14485', 'D14477', 'D14478']	['SF200', 'SF175', 'SF209', 'D14528', 'SF328', 'D13052', 'SF286', 'SF276']	['D13852', 'SFC1988', 'D14269', 'D13374']
3	-0.088	-0.088	0.015	5.710	1265.351	1511.058	57566	['SF155', '5573', 'SF327', 'SF228', 'SF224']	['D14482', 'D14483', 'D13103', 'D13101', 'D14504', 'D14505', 'D14506', 'D14501', 'D14513', 'D14480', 'D14485', 'D14477', 'D14478']	['SF200', 'SF175', 'SF209', 'D14528', 'SF328', 'D13052', 'SF286', 'SF276']	['D13852', 'SFC1988', 'D14269', 'D13374']
4	-0.066	-0.066	0.016	4.214	1264.598	1444.093	57496	['SF164', 'SF153', 'SF160', 'D13097', 'SF197', 'D13075', 'D13053', 'D13063']	['D14482', 'D14483', 'D13103', 'D13101', 'D14504', 'D14505', 'D14506', 'D14501', 'D14513', 'D14480', 'D14485', 'D14477', 'D14478']	['SF200', 'SF175', 'SF209', 'D14528', 'SF328', 'D13052', 'SF286', 'SF276']	['D13852', 'SFC1988', 'D14269', 'D13374']
5	-0.077	-0.077	0.014	5.327	1358.093	1584.447	59287	['SF155', '5573', 'SF327', 'SF228', 'SF224', 'SF164', 'SF153', 'SF160', 'D13097', 'SF197', 'D13075', 'D13053', 'D13063']	['D14482', 'D14483', 'D13103', 'D13101', 'D14504', 'D14505', 'D14506', 'D14501', 'D14513', 'D14480', 'D14485', 'D14477', 'D14478']	['SF200', 'SF175', 'SF209', 'D14528', 'SF328', 'D13052', 'SF286', 'SF276']	['D13852', 'SFC1988', 'D14269', 'D13374']
6	-0.018	-0.020	0.028	0.656	380.611	394.906	50799	['D13097']	['SF160', 'SF197', 'SF164', 'D13063', 'D13053', 'D13075', 'SF153']	['SF200', 'SF175', 'SF209', 'D14528', 'SF328', 'D13052', 'SF286', 'SF276']	['D13852', 'SFC1988', 'D14269', 'D13374']
7	0.010	0.011	0.023	0.431	608.591	596.399	51984	['D13097']	['SF228', '5573', 'SF327', 'SF155', 'SF224']	['SF200', 'SF175', 'SF209', 'D14528', 'SF328', 'D13052', 'SF286', 'SF276']	['D13852', 'SFC1988', 'D14269', 'D13374']
8	-0.223	-0.225	0.066	3.380	62.846	98.900	7190	['D12963']	['SF228', 'SF155', 'SF153', 'SF164', 'SF224', '5573', 'SF160', 'D13053', 'D13097', 'D13063', 'SF327', 'D13075', 'SF197']	['D13090', 'D12950']	['D13852', 'SFC1988', 'D14269', 'D13374']
9	-0.085	-0.085	0.017	5.042	985.638	1168.777	50034	['D14501', 'D14513', 'D14480', 'D14485', 'D14477', 'D14478']	['D14504', 'D14505', 'D14506']	['D14482', 'D14483', 'D13103', 'D13101']	['D13852', 'SFC1988', 'D14269', 'D13374']
10	0.105	0.104	0.026	3.996	369.301	299.112	26788	['D14513']	['D14477', 'D14501', 'D14480', 'D14485', 'D14478']	['D14482', 'D14483', 'D13103', 'D13101']	['D13852', 'SFC1988', 'D14269', 'D13374']
11	0.113	0.113	0.020	5.725	620.334	494.679	36498	['D14513', 'D14501']	['D14477', 'D14480', 'D14485', 'D14478']	['D14482', 'D14483', 'D13103', 'D13101']	['D13852', 'SFC1988', 'D14269', 'D13374']
12	0.043	0.046	0.052	0.832	134.177	122.993	19236	['D13101', 'D13103']	['D14483', 'D14482']	['D14504', 'D14505', 'D14506']	['D13852', 'SFC1988', 'D14269', 'D13374']
13	-0.028	-0.024	0.041	0.667	141.597	149.623	20053	['D13101', 'D13103']	['D14483', 'D14482']	['D14501', 'D14513', 'D14480', 'D14485', 'D14477', 'D14478']	['D13852', 'SFC1988', 'D14269', 'D13374']
14	-0.229	-0.229	0.019	12.072	450.432	717.972	33016	['D14501']	['D14485', 'D14480', 'D14477', 'D14478']	['D14504', 'D14505', 'D14506']	['D13852', 'SFC1988', 'D14269', 'D13374']
15	-0.137	-0.138	0.028	4.981	263.416	347.221	27762	['D14513']	['D14485', 'D14480', 'D14477', 'D14478']	['SF155', '5573', 'SF327', 'SF228', 'SF224', 'SF164', 'SF153', 'SF160', 'D13097', 'SF197', 'D13075', 'D13053', 'D13063']	['D13852', 'SFC1988', 'D14269', 'D13374']
16	0.232	0.232	0.032	7.363	299.969	186.836	25419	['D14485', 'D14480', 'D14477', 'D14478']	['D14513']	['D13097']	['SFC1988', 'D13852', 'D13374', 'D14269']
17	0.301	0.300	0.043	6.917	149.602	80.417	14608	['D14485', 'D14480', 'D14477', 'D14478']	['D14513']	['D13063']	['SFC1988', 'D13852', 'D13374', 'D14269']
18	0.282	0.282	0.043	6.624	183.884	102.927	16994	['D14485', 'D14480', 'D14477', 'D14478']	['D14513']	['D13053', 'D13063']	['SFC1988', 'D13852', 'D13374', 'D14269']
19	0.185	0.185	0.028	6.587	343.766	236.318	27204	['D14485', 'D14480', 'D14477', 'D14478']	['D14513']	['SF164', 'SF153', 'SF160', 'D13097', 'SF197', 'D13075', 'D13053', 'D13063']	['SFC1988', 'D13852', 'D13374', 'D14269']
20	0.195	0.195	0.032	6.176	303.854	204.628	25506	['D14485', 'D14480', 'D14477', 'D14478']	['D14513']	['SF197']	['SFC1988', 'D13852', 'D13374', 'D14269']
