# Supplementary material for: Reconciling species diversity in a tropical plant clade (Canarium, Burseraceae)
Source: PLoS One. 2018 Jun 15;13(6):e0198882. doi: 10.1371/journal.pone.0198882 (PMC6003679; doi:10.1371/journal.pone.0198882)
Supplement: S7 Table — Ordination axes 1 and 2 reported for 19 climatic variables for each of 4 different species hypotheses. (CSV) [file pone.0198882.s011.csv]

	3 species		4 species		5 species		6 species
Climatic Variable	Comp1	Comp2	Comp1	Comp2	Comp1	Comp2	Comp1	Comp2
Precipitation of Driest Month	0.4	0.16	0.4	0.16	-0.43	-0.18	0.43	0.18
Precipitation of Driest Quarter	0.31	0.19	0.31	0.19	-0.34	-0.22	0.34	0.22
Temp Seasonality	0.43	0.14	0.43	0.15	-0.45	-0.15	0.45	0.15
Precipitation of Coldest Quarter	-0.33	0.1	-0.33	0.1	0.33	-0.1	-0.33	0.1
Precipitation of Warmest Quarter	0.09	-0.04	0.09	-0.05	-0.08	0.07	0.08	-0.08
Annual Precipitation	-0.47	0.14	-0.47	0.15	0.46	-0.17	-0.46	0.17
Precipitation of Wettest Quarter	0.48	-0.15	0.48	-0.16	-0.47	0.18	0.48	-0.18
Precipitation of Wettest Month	-0.04	-0.01	-0.04	-0.02	0.06	0.05	-0.05	-0.05
Temp Annual Range	-0.46	0.14	-0.46	0.14	0.45	-0.17	-0.45	0.17
Min Temp of Coldest Month	-0.37	0.02	-0.37	0.02	0.39	0.01	-0.39	-0.01
Mean Temp Wettest Quarter	-0.43	0.13	-0.43	0.14	0.42	-0.16	-0.42	0.16
Mean Temp of warmest quarter	0.26	-0.15	0.26	-0.15	-0.26	0.15	0.27	-0.15
Mean Diurnal Range	0.36	-0.12	0.36	-0.11	-0.34	0.17	0.33	-0.16
Mean Temp Driest Quarter	-0.47	0.01	-0.47	-0.01	0.45	-0.07	-0.44	0.06
Annual Mean Temp	0.47	0.14	0.47	0.14	-0.5	-0.18	0.5	0.17
Isothermality	0.22	0.18	0.22	0.19	-0.23	-0.18	0.23	0.19
Mean Temp of coldest quarter	0.15	-0.11	0.15	-0.12	-0.16	0.09	0.17	-0.1
Max Temp of Warmest Motnh	0.29	0.19	0.29	0.2	-0.32	-0.22	0.32	0.22
Precipitation Seasonality	0.33	0.17	0.33	0.18	-0.35	-0.18	0.35	0.18
